# Supplementary material for: The Deadly Details: How Clear and Complete Are Publicly Available Sources of Human Rabies Information?
Source: Trop Med Infect Dis. 2025 Jan 7;10(1):16. doi: 10.3390/tropicalmed10010016 (PMC11768519; doi:10.3390/tropicalmed10010016)
Supplement: Supplementary file 1 [file tropicalmed-10-00016-s001.zip]

Archive with 1 entries (1 files):
- tropicalmed-3329770-supplementary.pdf
